# Supplementary material for: An Igor Pro 8.01 Procedure to Analyze Pulse Oximetry during Acute Hypoxia Test in Aircrews
Source: Sensors (Basel). 2023 Feb 20;23(4):2327. doi: 10.3390/s23042327 (PMC9966371; doi:10.3390/s23042327)
Supplement: Supplementary file 1 [file sensors-23-02327-s001.zip]

Archive with 3 entries (3 files):
- 21May2022.pxp.pxp
- IgorHypox 1.26.0(1).ipf
- Tutorial.mp4
